# Supplementary material for: Nasopharyngeal Bacterial Microbiota Composition and SARS-CoV-2 IgG Antibody Maintenance in Asymptomatic/Paucisymptomatic Subjects
Source: Front Cell Infect Microbiol. 2022 Jul 6;12:882302. doi: 10.3389/fcimb.2022.882302 (PMC9297915; doi:10.3389/fcimb.2022.882302)
Supplement: Supplementary Table 2 — phyla relative abundance. [file Table_2.xlsx]

## Sheet: phylum
Supplementry Table S2: phyla relative abundance
ID	D_1__Actinobacteria	D_1__Bacteroidetes	D_1__Deinococcus-Thermus	D_1__Epsilonbacteraeota	D_1__Firmicutes	D_1__Proteobacteria	D_1__Thermotogae
1	0.484848	0.00487187	0.000412871	0.073546	0.376153	0.0599213	0.000247722
2	0.0731805	0.018212	0	0	0.385975	0.521303	0.00132935
3	0.711551	0.000487163	0	0	0.180445	0.107517	0
4	0.0407939	0.00438819	0.00792313	0.00761839	0.377933	0.554517	0.00682608
5	0.0589137	0.00138338	0.012691	0.00775893	0.394623	0.521202	0.00342837
6	0.032964	0.00277008	0	0	0.437119	0.527147	0
7	0.580751	0.00453284	0.000351686	0	0.2724	0.140831	0.00113321
8	0.539743	0.00277209	3.01314e-05	0	0.412408	0.044715	0.000331445
9	0.295921	0.0242602	0.000799787	0	0.558251	0.120768	0
10	0.295082	0.0218177	0.00036162	0	0.255183	0.42623	0.00132594
11	0.162343	0.0467883	0.00464484	0	0.423587	0.359012	0.00362524
12	0.0451994	0.00117292	0	0	0.0619973	0.89163	0
13	0.316599	0.0404788	0.00141302	0.00290915	0.30197	0.331934	0.0046962
14	0.572587	0.0610243	0.0024216	0	0.16927	0.192759	0.00193728
15	0.236501	0.0481373	0	0	0.560904	0.154458	0
16	0.910488	0	0	0	0.0358687	0.0536429	0
17	0.0278563	0	0.00201857	0	0.84457	0.12394	0.00161486
18	0.460015	0	0.00247586	0.000495172	0.203763	0.330527	0.00272345
19	0.0819037	0	0.00861388	0	0.307228	0.595219	0.00703467
20	0.280343	0.0612166	0	0	0.422154	0.235901	0.000385617
21	0.89226	0.00486841	0	0	0.0638538	0.0390179	0
22	0.0551041	0.0195531	0.000761808	0	0.789487	0.134332	0.000761808
23	0.221841	0.0098238	0.0259369	0	0.441395	0.300275	0.000727689
24	0.370711	0.00572614	0.00229947	0	0.540376	0.0806619	0.000225438
25	0.201508	0.0100839	0.00838912	0.0059317	0.477248	0.295568	0.00127108
26	0.0858438	0.0167955	0.00106638	0	0.398027	0.498267	0
27	0.364468	0	0.00851064	0	0.232553	0.394468	0
28	0.788778	0	0	0	0.0904454	0.120659	0.000117716
29	0.570628	0	0.00104822	0.0071568	0.230463	0.187812	0.00289164
30	0.0418384	0	0.00420445	0	0.289159	0.663768	0.0010305
31	0.201195	0	0.000158234	0	0.442897	0.355631	0.000118676
32	0.0580935	0	0.0123323	0	0.298612	0.625921	0.0050415
33	0.165116	0	0.000140944	0	0.452854	0.380127	0.0017618
34	0.175753	0	0.00246824	0	0.482976	0.323049	0.0157532
35	0.752888	0	0.00226017	0	0.197263	0.0470869	0.00050226
36	0.317303	0	0.00958801	0	0.33618	0.329738	0.00719101
37	0.279769	0	0.00463368	0.000174856	0.52107	0.194177	0.000174856
38	0.0371739	0	0	0	0.278132	0.684694	0
39	0.0460216	0.0570634	0.0186278	0	0.261126	0.616993	0.000168577
40	0.489992	0.00383494	0	0.0119353	0.323779	0.170459	0
41	0.466448	0.0286392	0.0163414	0	0.224502	0.2632	0.000868868
42	0.402069	0.00117564	0.00141077	0	0.451681	0.143663	0
43	0.0820249	0.0111893	0	0	0.28226	0.624526	0
44	0.265304	0.000345858	0	0	0.732778	0.00157208	0
45	0.101614	0.00584139	0.000797292	0.00522308	0.796528	0.0899639	3.25425e-05
46	0.0502522	0.0382227	0	0	0.295014	0.616511	0
47	0.1253	0.016907	0.00137315	0	0.395383	0.460608	0.000429111
48	0.403287	0.010084	0.00212885	0.0114286	0.438058	0.134641	0.000373483
49	0.2623	0.0133465	0.000247617	0	0.370162	0.351839	0.00210474
50	0.104321	0.0159909	0	0	0.44584	0.433847	0
51	0.368073	0	0.00306527	0	0.307789	0.321072	0
52	0.559925	0	5.91366e-05	0	0.305638	0.134378	0
53	0.268988	0	0	0	0.584802	0.14621	0
54	0.742392	0	0.00283086	0	0.211135	0.0436424	0
