# Supplementary material for: Nasopharyngeal Bacterial Microbiota Composition and SARS-CoV-2 IgG Antibody Maintenance in Asymptomatic/Paucisymptomatic Subjects
Source: Front Cell Infect Microbiol. 2022 Jul 6;12:882302. doi: 10.3389/fcimb.2022.882302 (PMC9297915; doi:10.3389/fcimb.2022.882302)
Supplement: Supplementary Table 3 — genera relative abundance. [file Table_3.xlsx]

## Sheet: genera
Supplementary Table S3: genera relative abundance
ID	D_5__Corynebacterium_1	D_5__Lawsonella	D_5__Micrococcus	D_5__Cutibacterium	D_5__Sediminibacterium	D_5__Vibrionimonas	D_5__Deinococcus	D_5__Thermus	D_5__Campylobacter	D_5__Tumebacillus	D_5__Bacillus	D_5__Geobacillus	D_5__Gemella	D_5__Staphylococcus	D_5__Carnobacterium	D_5__Dolosigranulum	D_5__Enterococcus	D_5__Streptococcus	D_5__Clostridium_sensu_stricto_10	D_5__Anaerococcus	D_5__Finegoldia	D_5__Peptoniphilus	D_5__Caldicellulosiruptor	D_5__Thermoanaerobacterium	D_5__Thermoanaerobacter	D_5__Thermosinus	D_5__Labrys	D_5__Mesorhizobium	D_5__Afipia	D_5__Bradyrhizobium	D_5__Paracoccus	D_5__Sphingomonas	D_5__Aeromonas	D_5__Burkholderia-Caballeronia-Paraburkholderia	D_5__Comamonas	D_5__Ralstonia	D_5__Gulbenkiania	D_5__Tepidiphilus	D_5__Neisseria	D_5__uncultured	D_5__Citrobacter	D_5__Escherichia-Shigella	D_5__Serratia	__	D_5__Acinetobacter	D_5__Enhydrobacter	D_5__Moraxella	D_5__Pseudomonas	D_5__Fervidobacterium
1	0.404448	0.0105695	0.000633068	0.0691971	0.000688118	0.00418375	0	0.000412871	0.073546	0	0.00927583	5.50494e-05	0	0.193829	8.25741e-05	0	0.0342958	0.00236712	8.25741e-05	0.0102667	0.0793812	0.0461039	0.000412871	0	0	0	0.000110099	0	0	0.00349564	0	8.25741e-05	0.00107346	0.0199554	0.00294514	0.00093584	0.0124412	0.00132119	0	0.00553247	0	0	5.50494e-05	0.00167901	0.000880791	0.000247722	0	0.00916573	0.000247722
2	0.0229312	0	0.00106348	0.0491858	0.00372217	0.0144899	0	0	0	0	0.0400133	0	0	0.00259222	0	0.00112994	0.200399	0.117248	0.000465271	0.0130941	0.00152875	0.000465271	0.00903955	0	0	0	0	0	0	0.0376205	0.00538385	0	0.0223995	0.0695912	0.0143569	0.00206049	0.0957793	0.0107677	0	0.0358259	0	0.00292456	0.0161515	0.0153539	0.0219342	0.00159521	0.000997009	0.168561	0.00132935
3	0.693331	0.00915867	0.000974326	0.00808691	0	0.000487163	0	0	0	0	0.00355629	0	0	0.000974326	0.000243582	0.167	0.00808691	0.000584596	0	0	0	0	0	0	0	0	0	0	0.000146149	0.00126662	0	0	0.00155892	0.0044819	0	0	0.00306913	0.000779461	0	0	0	0	0.000389731	0.000341014	0	0.000779461	0.0729771	0.0217275	0
4	0.0238506	0.00499766	0	0.0119456	0.000182841	0.00420535	0.0014221	0.00650103	0.00761839	0	0.100299	0	0	0.00627755	0	0.000101579	0.24456	0	0.000589155	0.00954838	0.0117831	0.000325051	0.00444914	0	0	0	0	0	0.000609471	0.001158	0	0	0.00127989	0.146415	0.0115393	0.000101579	0.0750259	0.0250696	0	0.0407533	0	0.0192796	0.0131849	0.0317941	0	0	4.06314e-05	0.188266	0.00682608
5	0.0365993	0.000330807	0	0.0219836	0	0.00138338	0.00120294	0.011488	0.00775893	0	0.0685974	0	0	0.00396969	0.0247504	0	0.175268	0	0.000872128	0.0139841	0.0285396	0.0731685	0.00547335	0	0	0	0	0.0172922	0	0.0256225	0	0	0.00246602	0.140804	0.00920245	0	0.0798749	0.0274871	0	0	0	0.00953326	0.0092626	0.0301636	0	0	6.01468e-05	0.169433	0.00342837
6	0.0127424	0.000554017	0	0.0196676	0	0.00277008	0	0	0	0	0.0695291	0	0	0.138504	0	0	0.034072	0	0	0.0393352	0.103601	0.0520776	0	0	0	0	0	0	0	0.0121884	0	0	0	0.0692521	0.00637119	0	0.0191136	0	0	0	0	0.0102493	0.0254848	0.125208	0	0	0	0.25928	0
7	0.269392	0.184127	0	0.127232	0.000156305	0.00437654	0	0.000351686	0	0	0.0232894	0	0	0.146106	0	0.00648666	0.044586	0.00125044	0	0.0152397	0.0120746	0.0232113	0.000156305	0	0	0	0.00125044	0	0	0.00308702	0.00844047	0	0.00547067	0.0412254	0.00171935	0.000156305	0.0171935	0.00840139	0	0	0.00226642	7.81525e-05	0.000390762	0.0121918	0	0.00265718	0.000234457	0.0360674	0.00113321
8	0.481379	0.0245571	0	0.0338074	0.000361576	0.00241051	0	3.01314e-05	0	0	0.00506207	0	0.000843678	0.0307039	0	0.337652	0.0124141	0.00524286	0.000421839	0.000512233	0.00647825	0.0125347	0.000542365	0	0	0	9.03941e-05	0.000361576	0	0.00367603	0.000994335	0.000331445	0.000120525	0.00813547	0.0010546	0	0.00644811	0.00244064	0	0.012836	0	0	0	0.00123539	0.000241051	0.00171749	0.000391708	0.00464023	0.000331445
9	0.2482	0.022394	0	0.0253266	0.00959744	0.0146628	0	0.000799787	0	0	0.0210611	0	0	0.0258598	0	0.388163	0.0578512	0.0490536	0	0	0.0122634	0.000799787	0.00319915	0	0	0	0	0.000799787	0	0.00453212	0.00426553	0	0.000533191	0.0226606	0.00799787	0.00186617	0.0133298	0.00133298	0	0	0	0.0101306	0	0.0157291	0	0	0	0.03759	0
10	0.154894	0.100771	0.00048216	0.0389344	0.0012054	0.0206123	0	0.00036162	0	0	0.0137416	0	0.00072324	0.0579797	0	0.0829315	0.0448409	0.006027	0	0.013621	0.0150675	0.0191659	0.00108486	0	0	0	0.00156702	0	0.0018081	0.0178399	0	0	0.0012054	0.0304966	0.0078351	0	0.0302555	0.00385728	0	0	0	0.00192864	0	0.00325458	0	0.00192864	0.304484	0.0197686	0.00132594
11	0.0239039	0	0	0.138439	0.00362524	0.043163	0	0.00464484	0	0	0.0595899	0	0	0.0441826	0.0060043	0.0020392	0.143424	0.0148408	0	0.0403308	0.0347797	0.0764699	0.00192591	0	0	0	0.00441826	0	0	0.0464484	0	0	0.00158604	0.10955	0.0150674	0	0.052566	0.0191458	0	0	0	0.00260564	0.0116687	0.0175598	0	0.00996941	0	0.0684264	0.00362524
12	0.0338891	0.0025134	0	0.00879692	0	0.00117292	0	0	0	0	0.00138237	0.000544571	0.00012567	0.000879692	0	0.0520694	0.00343499	0.000586461	0	0.0012567	0.00012567	0.00150804	8.37802e-05	0	0	0	0	0	0	0.00113103	0	0	0	0.00263908	8.37802e-05	8.37802e-05	0.00196883	0.000377011	0	0	8.37802e-05	0	8.37802e-05	0.00016756	0	0	0.883546	0.00146615	0
13	0.0958358	0.080916	0.00494556	0.134902	0.00993267	0.0305461	0.000166237	0.00124678	0.00290915	0	0.0532375	0.00145458	0	0.0227329	0.000872745	0.000498712	0.162996	0.0100574	0.00569362	0.013299	0.00876901	0.0172056	0.00515335	0	0	0	0	0	0	0.026598	0.00531959	0	0.00124678	0.0965423	0.0121353	0.00635857	0.0575596	0.0176211	0	0.00361566	0.00502868	0.00216108	0.00440529	0.0278863	0	0.000789627	0	0.0646663	0.0046962
14	0.451992	0.0405618	0.00024216	0.0797917	0.0084756	0.0525487	0.00096864	0.00145296	0	0	0.0371716	0	0.00084756	0.0161036	0.00387456	0.0186463	0.0819712	0.00593292	0.00205836	0.00036324	0.00036324	0	0.00193728	0	0	0	0.00157404	0	0.00835452	0.0370505	0.00084756	0	0.00569076	0.0521855	0.00702264	0	0.0365662	0.00435888	0	0.00048432	0	0.00290592	0.00157404	0.00387456	0.00072648	0.00435888	0.00145296	0.0237317	0.00193728
15	0.116785	0	0.00125576	0.11846	0.00418585	0.0439514	0	0	0	0	0.0142319	0.00083717	0	0.317288	0.00334868	0.00167434	0.0510674	0.00753453	0	0.0364169	0	0.126831	0.00167434	0	0	0	0	0	0	0.051486	0	0.00209293	0.00125576	0.0117204	0.0029301	0	0.0175806	0	0	0	0	0	0.00334868	0.00460444	0.00418585	0	0	0.0552532	0
16	0.857486	0.0456365	0	0.00736589	0	0	0	0	0	0	0.00320256	0	0.000960769	0.00688551	0.00272218	0	0.0182546	0.00128102	0	0.00256205	0	0	0	0	0	0	0	0	0	0	0.000800641	0	0.00144115	0.00352282	0.00128102	0	0.00784628	0.00368295	0	0.000960769	0	0	0	0.00544436	0	0.00224179	0.000480384	0.0259408	0
17	0.00767057	0.005652	0	0.0145337	0	0	0.00121114	0.000807428	0	0	0.0177634	0	0	0.0246266	0	0.711748	0.0645943	0.00524828	0	0.0189746	0	0.00161486	0	0	0	0	0	0	0	0	0.00201857	0	0.00322971	0.031086	0.00645943	0	0.0157449	0.00242229	0	0.00444086	0	0.002826	0.00161486	0.002826	0	0	0.00242229	0.0488494	0.00161486
18	0.38871	0.0472889	0	0.0240158	0	0	0.00247586	0	0.000495172	0	0.0282248	0.0141124	0	0.049022	0.00272345	0.000495172	0.0651151	0	0	0.00817034	0.0321862	0.000990344	0.00272345	0	0	0	0	0	0	0	0.00866551	0.000495172	0	0.0844268	0.00668482	0	0.0581827	0.00618965	0	0	0	0.0034662	0	0.0193117	0	0	0.000742758	0.142362	0.00272345
19	0.0390496	0.0236882	0	0.0191659	0	0	0.000358912	0.00825497	0	0	0.0859235	0	0	0.00990597	0	0.000430694	0.168976	0.0332352	0	0	0	0	0.00875745	0	0	0	0	0	0	0	0	0	0.00502476	0.128419	0.00531189	0.00445051	0.0996339	0.0556313	0	0	0	0.0284258	0.0202426	0.0884359	0	0.0123466	0	0.147297	0.00703467
20	0.133905	0.0852212	0	0.0612166	0.0108937	0.050323	0	0	0	0	0.0209197	0.0069411	0	0.25576	0	0.00183168	0.0966933	0.000192808	0	0.0132074	0.00877278	0.0159067	0.00192808	0	0	0	0	0.00539863	0.00732671	0.0357659	0	0	0.00212089	0.045792	0.00510942	0	0.0334522	0.00404897	0	0.00482021	0	0	0.00520582	0.0161959	0.000192808	0	0.000867637	0.0696038	0.000385617
21	0.887392	0.00289282	0	0.00197559	0.000987794	0.00388062	0	0	0	0	0.00465674	0	0	0.012418	0.00268115	0.032315	0.0037395	0	0	0.00232837	0.00190503	0.00381006	0	0	0	0	0	0	0	0.00127002	0	0	0	0.00493897	0	0	0.006844	0.000776124	0	0.00296338	0	0	0.000352783	0.00176392	0	0.000987794	0	0.0191209	0
22	0.00787202	0.000761808	0	0.0464703	0.00177755	0.0177755	0.000761808	0	0	0	0.0312341	0.00203149	0.000761808	0.676232	0.00203149	0	0.067547	0.00380904	0	0.00126968	0.000507872	0.000507872	0.0035551	0	0	0	0	0.000507872	0.000507872	0.0208228	0	0	0.00660234	0.0327577	0.000507872	0	0.0223464	0.00711021	0	0.00126968	0	0.00101574	0.000761808	0.00939563	0	0.00812595	0	0.0226003	0.000761808
23	0.0517698	0.00519778	0.011799	0.153074	0.00343053	0.00639326	0.00977182	0.0161651	0	0	0.0472998	0.00124747	0	0.0853475	0.00691304	0.000155933	0.249233	0.00945995	0.0028068	0.0215708	0.000155933	0	0.0172046	0	0	0	0	0	0	0.00862831	0.00753677	0	0.00441811	0.108582	0.0152295	0	0.0533812	0.0177244	0	0	0	0	0.000259889	0.0113312	0	0.00239098	0.000363844	0.0704299	0.000727689
24	0.303666	0.0221831	0	0.0448623	0.00261509	0.00311105	0	0.00229947	0	0	0.0119933	0	0	0.303034	0.00175842	0	0.0276388	0.0109112	0	0.125073	0.0346724	0.025204	9.01754e-05	0	0	0	0	0.000495965	0	0.0080707	0.00117228	0	9.01754e-05	0.0126246	0.000541052	0.000180351	0.011317	0.00387754	0	0.0191623	0	0.000360702	0.00270526	0.00572614	0	0	0	0.0143379	0.000225438
25	0.151767	0	0	0.0497415	0.000423693	0.0096602	0.000677909	0.00771121	0.0059317	0	0.0678756	0	0	0	0.000847386	0.176595	0.19939	0	0.00550801	0.0141513	0	0.0022032	0.00686383	0.000762647	0	0.00305059	0	0.00135582	0.00322007	0.0140666	0	0	0.0122871	0.0759258	0.014575	0	0.0512668	0.00288111	0	0	0	0.00101686	0.0096602	0.0315228	0	0.00364376	0	0.0741463	0.00127108
26	0.073847	0.000533191	0	0.0114636	0.00959744	0.00719808	0	0.00106638	0	0	0.0117302	0	0.0133298	0.00453212	0.00399893	0.00959744	0.0559851	0.294055	0.00159957	0	0	0	0.00319915	0	0	0	0	0	0	0.0167955	0	0	0	0.0311917	0.000799787	0	0.0114636	0.00346574	0.377766	0.00453212	0	0.00453212	0	0.00826446	0.000533191	0.00266596	0	0.036257	0
27	0.182128	0.0640426	0.0012766	0.117021	0	0	0	0.00851064	0	0	0.0274468	0	0	0.143404	0	0.00106383	0.0591489	0.000425532	0.00106383	0	0	0	0	0	0	0	0	0	0	0	0	0.0155319	0.00468085	0.0359574	0.00446809	0	0.0304255	0.0259574	0	0.000638298	0	0.0170213	0.0170213	0.0123404	0	0.0117021	0.0185106	0.200213	0
28	0.767471	0.00878948	0	0.0125172	0	0	0	0	0	0	0.00992741	0	0	0.0133019	0	0.0202864	0.0246812	0.000196194	0.000902492	0.0168334	0	0	0.00431626	0	0	0	0	0	0	0	0.00062782	0	0	0.00600353	0.0024328	0	0.00741613	0	7.84775e-05	0	0	0.00062782	0.00168727	0.00282519	0	0	0.0743967	0.0245635	0.000117716
29	0.547676	0.00415673	0.00234945	0.0164462	0	0	0.00104822	0	0.0071568	0	0.0188679	0.000578327	0	0.0908335	0.00430131	0.0261693	0.0337237	0.000180727	0	0.00444589	0.00126509	0.0425432	0.0075544	0	0	0	0	0	0	0	0	0	0.000542182	0.0473144	0.000759054	0	0.0267115	7.22909e-05	0	0.0114581	0	0.00603629	0.00762669	0.00903636	0	0.00281935	0	0.0754356	0.00289164
30	0	0	0	0.0418384	0	0	0	0.00420445	0	0	0.0769167	0	0.0174773	0.0124073	0.0150453	0	0.166447	0	0	0	8.24402e-05	0	0.000783182	0	0	0	0	0	0	0	0	0	0.0112531	0.0913026	0.0125309	0	0.0881698	0.00181369	0	0	0	0.00338005	0.0319456	0.0453009	0	0	0	0.378071	0.0010305
31	0.154476	0.010483	0	0.0362356	0	0	0	0.000158234	0	0	0.0711262	0	0	0.0974327	0.00122631	0.0402706	0.172475	0	0	0.0532853	0	0.00241307	0.00466791	0	0	0	0	0	0	0	0.000791171	0	0.00197793	0.105384	0.0143202	0.00205704	0.0532062	0.0425254	0	0	0	0	0.00249219	0.0103643	0	0	0.000118676	0.122394	0.000118676
32	0.0253626	0.0148142	0	0.0179167	0	0	0.0123323	0	0	0	0.0840766	0.0169084	0	0	0.00364539	0	0.184907	0.00255953	0	0	0	0	0.00449857	0	0.0020166	0	0	0	0	0	0.00224928	0	0.00310246	0.179477	0.0143489	0.0148142	0.0974172	0.0357558	0	0	0	0.0191577	0.00116342	0.0469247	0	0	0	0.21151	0.0050415
33	0.0952079	0.0116984	0	0.05821	0	0	0.000140944	0	0	0	0.0580691	0	0	0.0170543	0.00225511	0.18062	0.144891	0.000211416	0.0017618	0.000140944	0.0248767	0.0105708	0.00845666	0	0	0.00394644	0	0	0	0.00098661	0	0	0.00486258	0.106554	0.0159972	0.000634249	0.0909091	0.0194503	0	0.0200141	0.000211416	0.00535588	0.00352361	0.00183228	0	0	0.000352361	0.109443	0.0017618
34	0.0484936	0.00566243	0	0.121597	0	0	0	0.00246824	0	0	0.0561887	0	0.0112523	0.0309256	0	0.0794192	0.191506	0.0814519	0.000580762	0.00987296	0.000725953	0.0130672	0.00740472	0	0.000580762	0	0	0	0	0	0	0	0.00537205	0.112305	0.00994555	0	0.0373866	0.0204719	0	0.0126316	0.00348457	0	0.00341198	0.0188022	0	0	0	0.0992377	0.0157532
35	0.721748	0.00929181	0	0.0218483	0	0	0	0.00226017	0	0	0.0140633	0.00025113	0	0.00452034	0	0.126444	0.0416876	0.00113009	0	0.00050226	0	0.00715721	0.00150678	0	0	0	0	0	0	0	0	0	0.00125565	0.0218483	0.00150678	0.00025113	0.0114264	0.00326469	0	0	0	0	0	0.00213461	0	0	0	0.0053993	0.00050226
36	0.315206	0	0	0.00209738	0	0	0.00149813	0.00808989	0	0	0.0617228	0.002397	0	0.0735581	0.00314607	0.000449438	0.15236	0.0257678	0	0	0	0	0.0146816	0.00209738	0	0	0	0	0	0.00359551	0.0011985	0.00149813	0.000599251	0.131236	0.00719101	0.00434457	0.0465918	0.0214232	0	0	0	0	0.00524345	0.0332584	0.00374532	0	0	0.0698127	0.00719101
37	0.0275398	0.0358454	0	0.216384	0	0	0.00437139	0.000262284	0.000174856	0.0315615	0.142507	0.00402168	0	0.0529813	0.00183599	0	0.144693	0.0424025	0	0.0090925	0.0259661	0.0344466	0	0	0.00489596	0.0266655	0	0	0	0.0015737	0	0	0	0.0328729	0	0.00699423	0.0149502	0.0173981	0	0.0114531	0	0.00367197	0.0137262	0.00821822	0	0.000874279	0.000174856	0.0822696	0.000174856
38	0.0310715	0.00358303	0	0.00251931	0	0	0	0	0	0.000167954	0.00173553	0	0	0.266935	0	0	0.00190348	0	0	0.00554249	0	0.000951741	0	0.000167954	0.000447878	0.000279924	0	0	0	0	0	0	0	0.000335909	0	0	0.00011197	0.000279924	0	0	0.682062	0	0	0.00011197	0	0.00011197	0.000335909	0.00134363	0
39	0.0397842	0	0.00168577	0.00455158	0.0107047	0.0463587	0.00944032	0.00918746	0	0	0.0290796	0	0	0.00278152	0	0.000505732	0.211227	0	0	0.00674309	0	0	0.0107889	0	0	0	0	0	0	0.0259609	0	0	0	0.0726568	0.00522589	0	0.0757755	0.0337154	0.00573163	0.000337154	0	0	0.0139919	0.0364127	0.0267195	0.000168577	0	0.320297	0.000168577
40	0.428829	0.0246923	0	0.0364711	0.00279794	0.001037	0	0	0.0119353	0	0.0320491	0.000430453	0	0.00389364	0.00749379	0.218063	0.0243401	0.00203487	0	0.00295447	0.00191747	0.0137353	0	0.000391321	0.0111526	0.00532196	0	0.000176094	0	0.0029936	0	0	0	0.0031697	0	0	0.0020153	0.00502847	0	0.00379581	0.00489151	0.00131092	0.00735683	0.000919603	0	0.00303273	0.0892798	0.0464889	0
41	0.00939046	0.142461	0	0.314597	0.0145702	0.014069	0.0128659	0.00347547	0	0	0.0460166	0	0	0.0533351	0	0.00016709	0.103161	0	0	0.0103596	0	0.0105601	0.000902286	0	0	0	0	0	0	0.00858842	0	0	0.00578131	0.0554739	0.00544713	0.00564764	0.0543377	0	6.6836e-05	0	0	0.000233926	0.00591498	0.0245288	0	0.000133672	6.6836e-05	0.096979	0.000868868
42	0.357395	0.0108159	0	0.0338585	0	0.00117564	0	0.00141077	0	0	0.0213967	0.00376205	0	0.0126969	0	0.362332	0.0470256	0	0	0.00329179	0	0	0.00117564	0	0	0	0.00329179	0	0	0.0101105	0	0	0	0.00987538	0.00329179	0	0.00658359	0.00141077	0	0.00940513	0.00964025	0.00282154	0.00188103	0.0112862	0	0.00117564	0	0.0728897	0
43	0.0791373	0	0	0.00288757	0.00442158	0.00676773	0	0	0	0	0.0121819	0.000360946	0	0.0288757	0.00333875	0.139325	0.0225591	0.029778	0	0.0142574	0	0.0315827	0	0	0	0	0	0	0	0.00604584	0	0	0	0.0268905	0.00189496	0	0.0195813	0.000812128	0	0	0	0.00433135	0.00342898	0.0149792	0.000541419	0	0.452175	0.0938459	0
44	0.264361	0.000251533	0	0.000691715	0	0.000345858	0	0	0	0	0.000251533	0	0	0.000251533	6.28832e-05	0.731709	0.000408741	9.43248e-05	0	0	0	0	0	0	0	0	0	0	0	0	0	0	0	0.000220091	0	0	6.28832e-05	0	0	0	0	0.000157208	0	0.000220091	0	0	0.000125766	0.00078604	0
45	0.0496111	0.0125777	0	0.0394253	0.00488138	0.000960005	0.000699665	9.76276e-05	0.00522308	0.00989294	0.0569495	0	0	0.567916	0.00110645	0.0164991	0.0578118	0.00878649	0	0.00831462	0.00540206	0.0133262	0	0.0131635	0.015832	0.0215269	0	8.13564e-05	0	0.00865632	0	0	0	0.00572749	0	0.000520681	0.00826581	0.0138957	0	0.00423053	0	0.000878649	0.00244069	0.00273357	0	0.000113899	0	0.0424192	3.25425e-05
46	0.0167831	0	0	0.0334692	0	0.0382227	0	0	0	0	0.0346333	0	0	0	0	0	0.228948	0.00611176	0	0	0	0	0.0235739	0	0.00174622	0	0	0	0.0048506	0.023865	0	0	0.000194024	0.064804	0	0.0120295	0.0682965	0.0171711	0	0.00310438	0	0.0104773	0	0.0475359	0	0.0156189	0	0.348564	0
47	0.0584449	0.0242019	0	0.0426536	0.00729488	0.00961208	0	0.00137315	0	0	0.101785	0.00300378	0	0.0668555	0.0015448	0.000257467	0.165294	0.0369035	0	0.00609337	0.0121867	0.00145898	0	0	0	0	0	0	0.00763817	0.0860796	0.000257467	0	0.027978	0.0860796	0.00600755	0	0.0740645	0.0198249	0	0	0	0	0.00480604	0.0278064	0.000343289	0	0	0.119722	0.000429111
48	0.156639	0.0702521	0	0.176396	0.000261438	0.0098226	0.00212885	0	0.0114286	0.00373483	0.0748086	0	0	0.205677	0.00231559	0.000784314	0.0472082	0	0.00104575	0.0221849	0.00922502	0.0373856	0	0.0096732	0.0054902	0.0185247	0.00358543	0	0.003324	0.0267414	0.000373483	0	0	0.00892624	0	0.00246499	0.00231559	0.0160971	7.46965e-05	0.00474323	0	0.000709617	0.00410831	0.00619981	0.00171802	0.00395892	0.000149393	0.0491503	0.000373483
49	0.0439272	0.0701746	0	0.148199	0.00953324	0.0038133	0	0.000247617	0	0	0.0503652	0.00517519	0	0.0497462	0.00259998	0	0.241005	0	0	0	7.4285e-05	0.0185217	0.00267426	0	0	0	0.0125789	0.00784945	0.00636375	0.0204531	0	0	0.00304569	0.109719	0.0132475	0.000544757	0.0647765	0.0204284	0.000173332	0.0163675	0	0.00420948	0.00822087	0.0133961	0	0.00383806	0	0.0466262	0.00210474
50	0.0306492	0.00228441	0	0.0713878	0.0081858	0.00780506	0	0	0	0.0274129	0.184085	0	0	0.000380735	0	0.00247478	0.153626	0	0	0.0119931	0	0	0	0	0.0144679	0.0513992	0	0	0	0.0422616	0	0	0	0.0765277	0	0.00989911	0.00285551	0.063202	0	0	0	0	0.02589	0.0102798	0	0	0.000571102	0.202361	0
51	0.106203	0.0590816	0	0.202789	0	0	0	0.00306527	0	0	0.0128621	0	0	0.0678567	0.00054093	0.000841447	0.131386	0.000240414	0.00420724	0.0804784	0.00390672	0.0052891	0.00018031	0	0	0	0	0	0	0	0	0	0.00384662	0.0398485	0.00294507	0.00138238	0.0334175	0.0100373	0	0	0	0.00619065	0.000420724	0.0244621	0.0233201	0	6.01034e-05	0.175141	0
52	0.548886	5.91366e-05	0	0.0109797	0	0	0	5.91366e-05	0	0.00360733	0.0677903	0	0.0008082	0.0432486	0.000216834	0.0219988	0.0742953	0.0536172	0	0.00297654	0.00319338	0.00366647	0	0.000729351	0.00447467	0.0250148	0	0	0	0	0	0	0	0.00486891	0	0	0.00313424	0.000433668	0	0.00892963	0	0.00465208	0.0115908	0.00652474	0	0	0	0.094244	0
53	0.213973	0.00626474	0	0.04875	0	0	0	0	0	0.00372713	0.046708	0	0	0	0.00529331	0.409052	0.107829	0.000832656	0	0.000297377	0	0.00333062	0	0.007256	0.000475803	0	0	0	0	3.96503e-05	0.000594754	0	0	0.00681985	0	0	0.000118951	0.0119744	0	0.000158601	0	0.00543209	0.00212129	0.0298963	0	0	0	0.0890545	0
54	0.558858	0.0835103	0.009908	0.0901156	0	0	0.00283086	0	0	0.00141543	0.0184006	0	0	0.0608634	0	0.0257136	0.0283086	0.0214673	0	0.00235905	0.00165133	0.032083	0	0.00471809	0.00283086	0.0113234	0	0	0	0	0	0	0	0.00448219	0	0	0	0.00778485	0.00165133	0	0.00235905	0.000707714	0.00401038	0.000707714	0.00542581	0.009908	0.00212314	0.00448219	0
