# Supplementary material for: Nasopharyngeal Bacterial Microbiota Composition and SARS-CoV-2 IgG Antibody Maintenance in Asymptomatic/Paucisymptomatic Subjects
Source: Front Cell Infect Microbiol. 2022 Jul 6;12:882302. doi: 10.3389/fcimb.2022.882302 (PMC9297915; doi:10.3389/fcimb.2022.882302)
Supplement: Supplementary Table 4 — Descriptive statistics of the microbiome in participants. [file Table_4.xlsx]

## Sheet: Foglio1
		Positivi n=19						NEGATIVI N=35
α- diversity indices		Median	q1	q3	mean	std		Median	q1	q3	mean	std		Pvalue
faith pd		326.042	275.42	370.044	321.719	59.611		298.319	256.365	331.31	291.666	54.405		0.078644
observed features		4000	3400	4800	3952.63	885.92		3700	3300	4000	3540	746.836		0.082719
shannon entropy		371.7	329.413	421.651	346.347	101.525		353.994	293.945	408.215	340.136	84.029		0.505644
Genera relative abundances		Median	q1	q3	mean	std		Median	q1	q3	mean	std		Pvalue
Corynebacterium 1		11.679	2.39	38.871	21.185	24.626		10.62	3.978	35.739	22.364	24.622		0.626817
Lawsonella		0.565	0.033	4.564	2.936	4.77		1.048	0.076	2.469	2.394	3.304		0.691198
Micrococcus		0	0	0.063	0.051	0.115		0	0	0	0.077	0.258		0.141262
Cutibacterium		3.893	1.453	7.979	5.363	4.609		3.647	1.252	9.012	6.35	7.389		0.828762
Sediminibacterium		0.042	0	0.419	0.265	0.367		0	0	0.343	0.24	0.404		0.351938
Vibrionimonas		0.438	0.117	2.061	1.347	1.685		0.035	0	0.677	0.638	1.284		0.017049
Deinococcus		0	0	0.097	0.043	0.071		0	0	0.105	0.166	0.36		0.723671
Thermus		0.036	0	0.145	0.188	0.328		0.01	0	0.247	0.208	0.368		0.97006
Campylobacter		0	0	0.291	0.517	1.677		0	0	0	0.103	0.304		0.148228
Tumebacillus		0	0	0	0.144	0.629		0	0	0	0.155	0.557		0.183319
Bacillus		2.822	1.374	6.788	4.295	4.41		3.205	1.286	6.172	4.134	3.275		0.814749
Geobacillus		0	0	0.006	0.089	0.322		0	0	0.125	0.135	0.32		0.346432
Gemella		0	0	0	0.014	0.032		0	0	0	0.127	0.404		0.862716
Staphylococcus		2.273	0.259	5.798	5.569	8.489		4.325	0.991	9.083	9.558	15.42		0.270228
Carnobacterium		0.008	0	0.272	0.239	0.569		0.123	0	0.315	0.21	0.304		0.496549
Dolosigranulum		0.204	0.01	8.293	8.484	18.098		0.183	0.016	7.942	7.954	15.846		0.956632
Enterococcus		6.459	3.43	16.3	9.41	7.483		7.43	2.831	16.645	9.976	7.631		0.913867
Streptococcus		0.128	0	0.753	1.168	2.793		0.113	0	2.147	1.917	5.138		0.826935
Clostridium sensu stricto 10		0	0	0.001	0.001	0.002		0	0	0	0	0.001		0.435749
Anaerococcus		1.309	0.256	1.524	1.382	1.249		0.298	0	1.036	1.211	2.542		0.048551
Finegoldia		0.877	0	2.854	1.792	2.861		0.008	0	0.391	0.408	0.828		0.061123
Peptoniphilus		0.161	0.033	4.61	2.327	3.578		0.367	0	1.374	0.972	1.259		0.382332
Caldicellulosiruptor		0.167	0	0.445	0.233	0.271		0.09	0	0.467	0.367	0.562		0.970691
Thermoanaerobacterium		0	0	0	0.004	0.017		0	0	0	0.109	0.3		0.105618
Thermoanaerobacter		0	0	0	0.076	0.332		0	0	0.058	0.143	0.34		0.046246
Thermosinus		0	0	0	0.287	1.177		0	0	0	0.322	0.758		0.295793
Labrys		0	0	0.011	0.047	0.11		0	0	0	0.056	0.224		0.204878
Mesorhizobium		0	0	0	0.102	0.396		0	0	0	0.042	0.158		0.852277
Afipia		0	0	0.015	0.074	0.202		0	0	0	0.086	0.218		0.539371
Bradyrhizobium		1.219	0.116	3.705	1.715	1.806		0.157	0	1.011	0.916	1.655		0.048003
Paracoccus		0	0	0.427	0.188	0.298		0	0	0.037	0.045	0.133		0.139407
Sphingomonas		0	0	0	0.014	0.049		0	0	0	0.05	0.263		0.468416
Aeromonas		0.128	0.053	0.323	0.33	0.547		0.019	0	0.442	0.265	0.516		0.287612
Burkholderia-Caballeronia-Paraburkholderia		0.052	0.02	0.084	0.057	0.045		0.033	0.007	0.091	0.05	0.048		0.540627
Comamonas		0.668	0.172	1.154	0.675	0.511		0.189	0	0.601	0.429	0.526		0.049924
Ralstonia		0	0	0.094	0.113	0.261		0	0	0.138	0.161	0.346		0.879256
Gulbenkiania		1.911	1.244	5.756	3.412	2.891		2.235	0.658	5.434	3.321	3.199		0.652517
Tepidiphilus		0.386	0.132	1.762	1.047	1.539		0.778	0.141	1.982	1.263	1.36		0.460804
Neisseria		0	0	0	0	0		0	0	0	1.102	6.382		0.045525
Citrobacter		0	0	0	0.039	0.124		0	0	0	2.008	11.52		0.824216
Escherichia-Shigella		0.216	0	0.347	0.364	0.512		0.088	0	0.465	0.376	0.625		0.97078
Serratia		0.161	0.006	1.167	0.648	0.852		0.341	0.042	0.736	0.536	0.692		0.814175
Acinetobacter		0	0	0	0.146	0.505		0	0	0.024	0.179	0.592		0.648528
Enhydrobacter		0.025	0	0.224	0.148	0.247		0.011	0	0.282	0.233	0.411		0.790374
Moraxella		0.023	0	0.145	6.674	21.004		0	0	0.035	1.827	7.796		0.147463
Fervidobacterium		0.127	0	0.272	0.159	0.191		0.017	0	0.087	0.137	0.311		0.306859
Pseudomonas		5.525	2.373	16.856	8.511	7.749		7.289	2.456	11.972	9.613	9.564		0.678649
uncultured		0	0	0.362	0.482	1.194		0.064	0	0.893	0.437	0.604		0.20015
		1.219	0.325	2.789	1.89	2.797		1.036	0.273	2.453	1.66	1.876		0.899584

## Sheet: Foglio2
Supplementary table S4 - Descriptive statistics of α- diversity indices and genera relative abundances by SARS-Cov-2 RNA group in the study population (N=54). Variables were not normally distributed, then we applied Wilcoxon signed-rank test.
		Positive SARS-Cov-2 RNA + (N=19)				Negative SARS-Cov-2 RNA + (N=35)				Pvalue
α- diversity indices		Median	q1	q3		Median	q1	q3
faith pd		3.26042	2.7542	3.70044		2.98319	2.56365	3.3131		0.078644
observed features		40	34	48		37	33	40		0.082719
shannon entropy		3.717	3.29413	4.21651		3.53994	2.93945	4.08215		0.505644
Genera relative abundances		Median	q1	q3		Median	q1	q3
Corynebacterium 1		11.679	2.39	38.871		10.62	3.978	35.739		0.626817
Lawsonella		0.565	0.033	4.564		1.048	0.076	2.469		0.691198
Micrococcus		0	0	0.063		0	0	0		0.141262
Cutibacterium		3.893	1.453	7.979		3.647	1.252	9.012		0.828762
Sediminibacterium		0.042	0	0.419		0	0	0.343		0.351938
Vibrionimonas		0.438	0.117	2.061		0.035	0	0.677		0.017049
Deinococcus		0	0	0.097		0	0	0.105		0.723671
Thermus		0.036	0	0.145		0.01	0	0.247		0.97006
Campylobacter		0	0	0.291		0	0	0		0.148228
Tumebacillus		0	0	0		0	0	0		0.183319
Bacillus		2.822	1.374	6.788		3.205	1.286	6.172		0.814749
Geobacillus		0	0	0.006		0	0	0.125		0.346432
Gemella		0	0	0		0	0	0		0.862716
Staphylococcus		2.273	0.259	5.798		4.325	0.991	9.083		0.270228
Carnobacterium		0.008	0	0.272		0.123	0	0.315		0.496549
Dolosigranulum		0.204	0.01	8.293		0.183	0.016	7.942		0.956632
Enterococcus		6.459	3.43	16.3		7.43	2.831	16.645		0.913867
Streptococcus		0.128	0	0.753		0.113	0	2.147		0.826935
Clostridium sensu stricto 10		0	0	0.001		0	0	0		0.435749
Anaerococcus		1.309	0.256	1.524		0.298	0	1.036		0.058551
Finegoldia		0.877	0	2.854		0.008	0	0.391		0.061123
Peptoniphilus		0.161	0.033	4.61		0.367	0	1.374		0.382332
Caldicellulosiruptor		0.167	0	0.445		0.09	0	0.467		0.970691
Thermoanaerobacterium		0	0	0		0	0	0		0.105618
Thermoanaerobacter		0	0	0		0	0	0.058		0.066246
Thermosinus		0	0	0		0	0	0		0.295793
Labrys		0	0	0.011		0	0	0		0.204878
Mesorhizobium		0	0	0		0	0	0		0.852277
Afipia		0	0	0.015		0	0	0		0.539371
Bradyrhizobium		1.219	0.116	3.705		0.157	0	1.011		0.058003
Paracoccus		0	0	0.427		0	0	0.037		0.139407
Sphingomonas		0	0	0		0	0	0		0.468416
Aeromonas		0.128	0.053	0.323		0.019	0	0.442		0.287612
Burkholderia-Caballeronia-Paraburkholderia		0.052	0.02	0.084		0.033	0.007	0.091		0.540627
Comamonas		0.668	0.172	1.154		0.189	0	0.601		0.049924
Ralstonia		0	0	0.094		0	0	0.138		0.879256
Gulbenkiania		1.911	1.244	5.756		2.235	0.658	5.434		0.652517
Tepidiphilus		0.386	0.132	1.762		0.778	0.141	1.982		0.460804
Neisseria		0	0	0		0	0	0		0.065525
Citrobacter		0	0	0		0	0	0		0.824216
Escherichia-Shigella		0.216	0	0.347		0.088	0	0.465		0.97078
Serratia		0.161	0.006	1.167		0.341	0.042	0.736		0.814175
Acinetobacter		0	0	0		0	0	0.024		0.648528
Enhydrobacter		0.025	0	0.224		0.011	0	0.282		0.790374
Moraxella		0.023	0	0.145		0	0	0.035		0.147463
Fervidobacterium		0.127	0	0.272		0.017	0	0.087		0.306859
Pseudomonas		5.525	2.373	16.856		7.289	2.456	11.972		0.678649
